# Supplementary material for: Novel Noninvasive Spinal Neuromodulation Strategy Facilitates Recovery of Stepping after Motor Complete Paraplegia
Source: J Clin Med. 2022 Jun 25;11(13):3670. doi: 10.3390/jcm11133670 (PMC9267673; doi:10.3390/jcm11133670)
Supplement: Supplementary file 1 [file jcm-11-03670-s001.zip]

Archive with 1 entries (1 files):
- jcm-1692296-supplementary.pdf
